# Supplementary material for: Chemotherapy activates inflammasomes to cause inflammation-associated bone loss
Source: eLife. 2024 Apr 11;13:RP92885. doi: 10.7554/eLife.92885 (PMC11008812; doi:10.7554/eLife.92885)
Supplement: Figure 4—source data 5. [file elife-92885-fig4-data5.zip]

Archive with 1 entries (1 files):
- Figure 4-source data 5.tif
