# Supplementary material for: Chemotherapy activates inflammasomes to cause inflammation-associated bone loss
Source: eLife. 2024 Apr 11;13:RP92885. doi: 10.7554/eLife.92885 (PMC11008812; doi:10.7554/eLife.92885)
Supplement: Figure 7—figure supplement 1—source data 1. [file elife-92885-fig7-figsupp1-data1.xlsx]

## Sheet: Figure 7-figure supplement 1B
	BV/TV
	Baseline										Dox
	WT	0.3299	0.284	0.3639	0.2283	0.1669					0.1735	0.1176	0.0867	0.1137	0.0599
	Aim2-/-	0.2452	0.1874	0.3563	0.386	0.2588					0.2099	0.144	0.2328	0.311	0.1422
	Nlrp3-/-	0.331	0.2601	0.3246	0.257	0.1982	0.2947				0.1896	0.0959	0.2129	0.1283	0.0933	0.1363
	Aim2-/-;Nlrp3-/-	0.2736	0.399	0.3824	0.2256	0.4016	0.2953	0.3974	0.4366		0.1377	0.2977	0.3347	0.1728	0.3281	0.1841	0.2783	0.3814
	Casp1-/-	0.324	0.3096	0.3713	0.3018	0.1938	0.1503				0.2941	0.3212	0.3336	0.2466	0.1332	0.1072
	Tb.N
	Baseline										Dox
	WT	7.9994	7.3382	8.3116	6.4675	6.5771					5.3591	4.7124	4.9453	4.3902	3.9363
	Aim2-/-	7.1022	7.3571	8.1466	9.5561	8.5291					7.0101	5.6867	6.9056	8.3938	5.5397
	Nlrp3-/-	8.3109	7.2985	7.7582	7.0664	7.565	7.7182				5.7358	4.4886	5.4544	4.9644	4.9449	4.7429
	Aim2-/-;Nlrp3-/-	8.2273	10.1078	9.1553	8.0714	9.665	7.9439	8.7533	10.7649		5.4217	6.6283	7.7824	5.3139	7.5231	5.8519	7.3231	8.6398
	Casp1-/-	7.7087	7.4825	8.5988	7.7197	6.9023	6.6882				6.9234	6.9177	7.2702	5.899	5.9839	5.2644
	Tb.Th
	Baseline										Dox
	WT	0.0628	0.0648	0.0646	0.0623	0.0468					0.057	0.0522	0.0483	0.0553	0.0462
	Aim2-/-	0.0528	0.0439	0.0664	0.0577	0.0464					0.0454	0.0448	0.0526	0.0579	0.048
	Nlrp3-/-	0.0641	0.0648	0.067	0.0649	0.0488	0.0648				0.0593	0.0507	0.0637	0.0481	0.0415	0.0546
	Aim2-/-;Nlrp3-/-	0.055	0.0675	0.0661	0.0474	0.0649	0.0621	0.0688	0.0662		0.0462	0.0709	0.0699	0.064	0.0654	0.0545	0.058	0.065
	Casp1-/-	0.0731	0.069	0.075	0.0689	0.0577	0.0444				0.071	0.071	0.0752	0.0666	0.0441	0.0477
	Tb.Sp
	Baseline										Dox
	WT	0.1242	0.1353	0.1161	0.1545	0.1529					0.19	0.2162	0.201	0.2272	0.2604
	Aim2-/-	0.1414	0.138	0.1209	0.1002	0.113					0.1388	0.1755	0.1476	0.1221	0.183
	Nlrp3-/-	0.1251	0.1434	0.1336	0.1446	0.1353	0.1319				0.1836	0.2272	0.1934	0.2084	0.2042	0.2119
	Aim2-/-;Nlrp3-/-	0.1248	0.1058	0.112	0.129	0.1052	0.1281	0.1128	0.0956		0.1855	0.152	0.1333	0.1916	0.1367	0.1735	0.1372	0.1152
	Casp1-/-	0.1398	0.135	0.1188	0.1337	0.1541	0.1519				0.1488	0.1523	0.1441	0.1776	0.168	0.1939
